# Supplementary material for: Effect of Combining Exercise with Adipose-Derived Mesenchymal Stem Cells in Muscle Atrophy Model of Sarcopenia
Source: Int J Mol Sci. 2025 Jan 7;26(2):451. doi: 10.3390/ijms26020451 (PMC11764817; doi:10.3390/ijms26020451)
Supplement: Supplementary file 1 [file ijms-26-00451-s001.zip]

Archive with 1 entries (1 files):
- ijms-3353931-supplementary.pdf
